# Supplementary material for: SLUG‐related partial epithelial‐to‐mesenchymal transition is a transcriptomic prognosticator of head and neck cancer survival
Source: Mol Oncol. 2021 Aug 21;16(2):347–67. doi: 10.1002/1878-0261.13075 (PMC8763659; doi:10.1002/1878-0261.13075)
Supplement: Supplementary file 8 — Table S1. STR typing results of FaDu and Kyse‐30 cell lines. [file MOL2-16-347-s006.xlsx]

## Sheet: Tabelle1
			1:50			1:100			Soll
Sample Name	Marker	Dye	Allele 1	Allele 2	Allele 3	Allele 1	Allele 2	Allele 3	Allele 1	Allele 2	Allele 3
Kyse-30	AMEL	Y	X	X		X	X		x	x
Kyse-30	CSF1PO	G	10	10		10	10		10	10
Kyse-30	D13S317	G	9	9		9	9		9	9
Kyse-30	D16S539	G	10	12		10	12		10	12
Kyse-30	D21S11	B	28	28		28	28		28	28
Kyse-30	D5S818	G	11	11		11	11		11	11
Kyse-30	D7S820	G	11	11		11	11		11	12
Kyse-30	TH01	B	9	9		9	9		9	9
Kyse-30	TPOX	Y	9	9		9	9		9	9
Kyse-30	vWA	Y	16	18	19	16	18	19	16	18	19
			1:50			1:100			Soll
Sample Name	Marker	Dye	Allele 1	Allele 2	Allele 3	Allele 1	Allele 2	Allele 3	Allele 1	Allele 2	Allele 3
FaDu	AMEL	Y	X	X					not detected	not detected
FaDu	CSF1PO	G	12	12		12	12		12	12
FaDu	D13S317	G	9	9		9	9		8	9
FaDu	D16S539	G	11	11		11	11		11	12
FaDu	D21S11	B	31.2	31.2		31.2	31.2		31.2	31.2
FaDu	D5S818	G	12	12		12	12		12	12
FaDu	D7S820	G	11	12		11	12		11	12
FaDu	TH01	B	8	8		8	8		8	8
FaDu	TPOX	Y	11	11		11	11		11	11
FaDu	vWA	Y	15	17	18	15	17	18	15	17	18
